# Supplementary material for: Amphiphilic Diblock Copolymers of Poly(N-vinyl pyrrolidone) and Poly(vinyl esters) Bearing N-Alkyl Side Chains for the Encapsulation of Curcumin and Indomethacin
Source: Polymers (Basel). 2025 Oct 26;17(21):2852. doi: 10.3390/polym17212852 (PMC12608385; doi:10.3390/polym17212852)
Supplement: Supplementary file 1 [file polymers-17-02852-s001.zip]

Archive with 1 entries (1 files):
- polymers-3925008-supplementary.pdf
